# Supplementary material for: Experimental evolution of diverse Escherichia coli metabolic mutants identifies genetic loci for convergent adaptation of growth rate
Source: PLoS Genet. 2018 Mar 27;14(3):e1007284. doi: 10.1371/journal.pgen.1007284 (PMC5892946; doi:10.1371/journal.pgen.1007284)
Supplement: S8 Table — These data were obtained by searching the NCBI SRA database for “hns” and “rpoS” on January 30, 2018. Reads were aligned to E. coli MG1655 (NC_000913) using Rockhopper [98]. The list presents only experiments that successfully aligned reads to the genome. The “Run Number” corresponds to the sequencing run number in the NCBI Sequencing Read Archive (SRA) database. The “Figure Label” is the label in S2 Fig associated with each run. The “Project Number” indicates whether runs were part of the same project in the SRA database. The GEO Accession is the cross-referenced identifier in the GEO database. The WT Runs are the sequencing runs against which fold change was measured. Their associated GEO Accessions are in the WT GEO Accession column. (XLSX) [file pgen.1007284.s010.xlsx]

## Sheet: Sheet1
Run Number	Figure Label	Project Number	GEO Accession	WT Runs	WT GEO Accession
ERR1450560	MG1655 ∆hns 1 in LB	ERP016032		ERR1450564, ERR1450566
ERR1450562	MG1655 ∆hns 1 in LB	ERP016032		ERR1450564, ERR1450566
SRR1449308	MG1655 ∆hns ∆stpA 1 in LB	SRP043518		SRR1449306, SRR1449307
SRR1449309	MG1655 ∆hns ∆stpA 1 in LB	SRP043518		SRR1449306, SRR1449307
SRR2637697	EDL933 ∆hns in LB	SRP064749	GSM1906889	SRR2637695, SRR2637696	GSM1906887, GSM1906888
SRR2637698	EDL933 ∆hns in LB	SRP064749	GSM1906890	SRR2637695, SRR2637696	GSM1906887, GSM1906888
SRR546799	MG1655 ∆hns 2 in LB	SRP015118	GSM991202	SRR546813, SRR546814	GSM991216, GSM991217
SRR546800	MG1655 ∆hns 2 in LB	SRP015118	GSM991203	SRR546813, SRR546814	GSM991216, GSM991217
SRR546807	MG1655 ∆hns ∆stpA 2 in LB	SRP015118	GSM991210	SRR546813, SRR546814	GSM991216, GSM991217
SRR546808	MG1655 ∆hns ∆stpA 2 in LB	SRP015118	GSM991211	SRR546813, SRR546814	GSM991216, GSM991217
SRR2932645	MG1655 ∆rpoS EE	SRP065958	GSM1933962	SRR2932637, SRR2932638	GSM1933954, GSM1933955
SRR2932646	MG1655 ∆rpoS EE	SRP065958	GSM1933963	SRR2932637, SRR2932638	GSM1933954, GSM1933955
SRR2932655	MG1655 ∆rpoS ME	SRP065958	GSM1933972	SRR2932647, SRR2932648	GSM1933964, GSM1933965
SRR2932656	MG1655 ∆rpoS ME	SRP065958	GSM1933973	SRR2932647, SRR2932648	GSM1933964, GSM1933965
SRR2932665	MG1655 ∆rpoS TS	SRP065958	GSM1933982	SRR2932657, SRR2932658	GSM1933974, GSM1933975
SRR2932666	MG1655 ∆rpoS TS	SRP065958	GSM1933983	SRR2932657, SRR2932658	GSM1933974, GSM1933975
SRR2932675	MG1655 ∆rpoS S	SRP065958	GSM1933992	SRR2932667, SRR2932668	GSM1933984, GSM1933985
SRR2932676	MG1655 ∆rpoS S	SRP065958	GSM1933993	SRR2932667, SRR2932668	GSM1933984, GSM1933985
SRR2932685	MG1655 ∆rpoS LS	SRP065958	GSM1934002	SRR2932677, SRR2932678	GSM1933994, GSM1933995
SRR2932686	MG1655 ∆rpoS LS	SRP065958	GSM1934003	SRR2932677, SRR2932678	GSM1933994, GSM1933995
SRR4416204	BW27786 26% rpoS in LB	SRP091400	GSM2341963	SRR4416202, SRR4416205	GSM2341961, GSM2341964
SRR4416207	BW27786 26% rpoS in LB	SRP091400	GSM2341966	SRR4416202, SRR4416205	GSM2341961, GSM2341964
SRR4416203	BW27786 ∆rpoS in LB	SRP091400	GSM2341962	SRR4416202, SRR4416205	GSM2341961, GSM2341964
SRR4416206	BW27786 ∆rpoS in LB	SRP091400	GSM2341965	SRR4416202, SRR4416205	GSM2341961, GSM2341964
